# Supplementary material for: Identification and In Vivo Characterisation of Cardioactive Peptides in Drosophila melanogaster
Source: Int J Mol Sci. 2018 Dec 20;20(1):2. doi: 10.3390/ijms20010002 (PMC6337577; doi:10.3390/ijms20010002)
Supplement: Supplementary file 1 [file ijms-20-00002-s001.zip › Table S1.xlsx]

## Sheet: Screen 1 E-7
	AKH											Allatostatin A1											Allatostatin A2											Allatostatin A3											Allatostatin A4			Corazonin
	heart rate		diastolic interval		systolic interval		fractional shortening		arrhythmicity index			heart rate		diastolic interval		systolic interval		fractional shortening		arrhythmicity index			heart rate		diastolic interval		systolic interval		fractional shortening		arrhythmicity index			heart rate		diastolic interval		systolic interval		fractional shortening		arrhythmicity index			n.d.			heart rate
	control	+ peptide	control	+ peptide	control	+ peptide	control	+ peptide	control	+ peptide		control	+ peptide	control	+ peptide	control	+ peptide	control	+ peptide	control	+ peptide		control	+ peptide	control	+ peptide	control	+ peptide	control	+ peptide	control	+ peptide		control	+ peptide	control	+ peptide	control	+ peptide	control	+ peptide	control	+ peptide					control	+ peptide
	2.41	2.34	0.224	0.266	0.292	0.321	0.3988	0.4135	0.048	0.01		1.741	1.563	0.39	0.317	0.163	0.219	0.3724	0.4039	0.043	0.031		1.701	1.677	0.227	0.255	0.253	0.293	0.5054	0.4847	0.082	0.103		2.41	2.17	0.254	0.282	0.16	0.206	0.2927	0.2432	0.02	0.03					1.582	1.6
	1.76	1.8	0.593	0.566	0.227	0.286	0.313	0.2759	0.061	0.077		1.668	1.639	0.397	0.416	0.242	0.27	0.3784	0.4252	0.049	0.042		2.546	2.51	0.249	0.279	0.163	0.164	0.5281	0.4097	0.026	0.038		1.98	2.13	0.398	0.284	0.166	0.177	0.3271	0.243	0.08	0.26					2.066	2.522
	2.13	2.21	0.29	0.271	0.178	0.182	0.3247	0.351	0.027	0.03		1.792	1.51	0.377	0.492	0.188	0.257	0.4361	0.4688	0.109	0.09		2.224	2.197	0.32	0.274	0.151	0.213	0.4478	0.5271	0.029	0.079		2.28	2.24	0.374	0.388	0.15	0.17	0.2674	0.1975	0.22	0.037					1.544	1.767
	1.81	1.84	0.388	0.363	0.165	0.18	0.4145	0.4	0.052	0.039		1.715	1.699	0.445	0.378	0.175	0.279	0.3957	0.4151	0.042	0.049		1.972	1.852	0.277	0.235	0.258	0.306	0.5586	0.3222	0.031	0.039		2.26	2.24	0.204	0.206	0.241	0.245	0.349	0.3472	0.05	0.04					1.551	2.301
	2.487	2.627	0.244	0.232	0.164	0.158	0.3306	0.3208	0.106	0.218		1.922	1.389	0.314	0.441	0.22	0.282	0.3364	0.2995	0.202	0.064		2.147	2.423	0.291	0.223	0.177	0.191	0.3115	0.3718	0.064	0.051		2.667	2.698	0.196	0.222	0.181	0.153	0.3759	0.296	0.076	0.105					1.159	2.646
	2.138	1.661	0.301	0.429	0.169	0.18	0.4138	0.5549	0.071	0.111		2.475	2.852	0.173	0.183	0.232	0.175	0.4586	0.4642	0.243	0.21		1.99	3.214	0.356	0.183	0.151	0.144	0.4225	0.5088	0.102	0.292		2.981	2.599	0.177	0.194	0.159	0.194	0.4005	0.3804	0.045	0.104					1.629	1.988
	1.991	2.125	0.275	0.256	0.228	0.216	0.4546	0.427	0.038	0.035		2.389	2.897	0.26	0.15	0.167	0.196	0.4177	0.4437	0.173	0.357		2.563	2.566	0.241	0.16	0.16	0.232	0.4216	0.4154	0.223	0.073		2.008	3.172	0.341	0.156	0.159	0.163	0.4071	0.496	0.085	0.171					1.357	1.584
	2.081	1.624	0.278	0.407	0.203	0.21	0.3986	0.3257	0.041	0.044		2.781	2.764	0.164	0.235	0.197	0.17	0.3957	0.4301	0.046	0.331		2.419	3.334	0.237	0.139	0.195	0.178	0.2784	0.3185	0.329	0.276		2.784	2.696	0.176	0.184	0.188	0.187	0.5105	0.3237	0.12	0.042					2.323	2.47
	2.911	2.511	0.149	0.17	0.198	0.244	0.4488	0.4081	0.092	0.325		2.215	2.288	0.266	0.32	0.189	0.164	0.4318	0.4968	0.088	0.549		2.082	2.016	0.351	0.368	0.135	0.162	0.3038	0.429	0.138	0.55		2.81	3.324	0.164	0.108	0.194	0.196	0.37	0.3381	0.07	0.129					2.599	3.183
	2.976	2.859	0.162	0.193	0.176	0.158	0.5265	0.549	0.082	0.059		2.228	2.666	0.297	0.249	0.16	0.157	0.4787	0.4638	0.169	0.361		2.885	2.416	0.192	0.135	0.163	0.281	0.3136	0.3203	0.272	0.072		1.937	2.595	0.297	0.175	0.223	0.213	0.4488	0.4795	0.083	0.074					2.168	2.435
												2.089	2.848	0.243	0.196	0.238	0.166	0.4945	0.5821	0.055	0.15		3.068	3.073	0.16	0.142	0.167	0.184	0.4721	0.5256	0.068	0.055		2.303	1.836	0.271	0.425	0.167	0.155	0.3789	0.3484	0.101	0.479					1.611	1.853
																							3.568	3.599	0.143	0.133	0.137	0.146	0.5261	0.5357	0.041	0.045		1.632	1.61	0.399	0.445	0.215	0.178	0.4428	0.5134	0.043	0.058
																							2.654	2.999	0.223	0.18	0.155	0.154	0.4476	0.5617	0.056	0.035		2.984	3.058	0.14	0.147	0.196	0.188	0.4233	0.4094	0.067	0.225
[truncated: 138 more columns]

## Sheet: Dose response
	Allatostatin A4		Corazonin		DH31		Proctolin		Tachykinin 1		Tachykinin 3		Tachykinin 5
	heart rate (Hz)		heart rate (Hz)		heart rate (Hz)		heart rate (Hz)		heart rate (Hz)		heart rate (Hz)		heart rate (Hz)
Concentration	control	+ peptide	control	+ peptide	control	+ peptide	control	+ peptide	control	+ peptide	control	+ peptide	control	+ peptide
1 E-11	2.702	3.557	3.176	3.08	1.634	2.824	2.658	3.377	2.224	2.664	1.893	2.291	2.101	1.924
	2.875	2.38	2.54	2.238	1.71	2.788	1.815	2.32	1.928	2.278	2.899	2.262	1.623	2.051
	3.196	3.901	1.92	2.724	2.802	3.899	2.039	2.105	2.585	2.956	2.747	2.141	2.499	2.973
	2.302	2.789	2.133	1.747	2.571	2.469	2.142	3.284	1.929	1.977	2.908	2.494	2.026	2.584
	2.614	4.31	2.94	3.002	2.585	3.121	1.917	3.028	2.642	2.877	2.785	2.099	2.011	2.26
	2.487	3.701	2.298	2.507	2.032	2.457	2.344	3.649	1.691	1.834	2.316	1.977	1.937	2.281
	2.866	2.27	3.019	2.183	1.998	1.893	3.267	3.051	1.594	1.96	2.941	2.378	2.309	1.781
	3.455	2.865	2.176	1.885	2.308	2.386	2.758	2.613	2.084	1.995	2.573	2.084	1.245	1.551
	2.356	2.243	1.954	2.034	3.334	3.296	2.55	1.497	1.732	2.293	1.851	1.536	2.037	2.22
	3.354	2.763	2.601	2.254	1.921	1.904	2.059	2.216	2.877	2.764	2.193	1.743	2.245	1.913
	2.976	2.739					2.359	2.364	3.242	2.975	3.539	3.463	1.69	1.16
1 E-9	1.849	2.644	2.256	2.703	1.961	2.001	2.978	3.227	1.505	1.884	4.132	4.1	2.618	2.415
	2.807	3.026	2.97	3.187	2.103	3.445	1.819	1.731	2.45	2.47	3.569	3.448	2.292	1.746
	2.424	3.379	2.912	3.601	2.271	3.114	2.731	2.401	1.505	1.729	4.139	4.143	2.127	2.488
	2.299	3.167	1.829	2.814	1.733	2.781	1.894	2.533	1.625	2.008	3.075	2.538	1.27	2.066
	1.857	3.006	3.12	3.647	1.414	1.913	2.222	2.337	3.457	3.617	2.431	1.936	1.533	2.154
	2.527	2.208	2.935	3.483	2.296	3.095	1.893	3.089	1.924	2.425	1.436	1.619	2.341	2.947
	2.76	3.684	2.016	2.073	2.112	2.774	1.676	2.31	3.184	3.502	2.953	2.983	3.109	2.97
	1.889	2.874	2.45	3.556	1.928	2.136	2.505	2.414	1.93	1.72	2.366	2.139	2.638	2.651
	3.324	3.175	2.833	3.144	3.303	2.721	2.945	3.194	1.713	1.959	1.287	1.853	1.473	1.188
	3.022	2.971	1.994	1.779	2.988	2.748	1.93	2.279	2.678	3.039	1.534	2.188	2.115	2.579
1 E-7	n.d.		1.582	1.6	1.62	2.14	2.25	3.08	2.117	2.2395	1.724	2.051	1.386	2.37
			2.066	2.522	1.6	2.06	1.56	2.84	2.359	3.138	2.615	2.811	1.361	1.947
			1.544	1.767	1.88	2	1.94	2.79	2.738	3.553	2.118	2.787	1.726	2.257
			1.551	2.301	2.08	2.33	1.81	2.63	2.063	2.259	2.609	3.057	1.074	2.31
			1.159	2.646	1.42	2.27	2.307	2.889	1.657	2.342	2.18	3.211	1.273	1.802
			1.629	1.988	2.499	3.178	1.3	2.805	2.052	2.629	1.857	1.749	1.571	1.721
			1.357	1.584	1.747	3.548	1.524	2.276	1.482	2.082	2.716	2.894	2.231	2.84
			2.323	2.47	2.431	3.439	1.846	2.676	2.281	2.891	2.293	2.078	2.415	2.348
			2.599	3.183	2.041	3.497	2.121	3.202	1.39	2.24	2.776	2.823	1.34	1.755
			2.168	2.435	2.225	3.078	1.924	2.607	2.071	2.565	2.717	3.34	2.035	2.123
			1.611	1.853	2.753	3.003	1.545	1.591	2.054	2.414	2.256	2.618	2.593	3.602
					1.46	2.78					2.76	2.76	3.426	3.333
					2.744	3.02							2.88	3.38
1 E-5	2.314	3.003	3.293	3.837	2.875	3.877	1.661	2.647	2.47	2.706	2.267	2.109	2.83	2.647
	1.289	2.797	3.133	3.519	2.268	3.357	2.499	2.685	1.96	1.547	2.109	1.769	2.361	2.543
	2.686	3.159	1.681	2.021	1.899	3.235	2.767	3.52	1.877	1.843	2.976	2.368	2.74	2.831
	1.949	2.529	1.67	2.893	3.604	3.843	2.549	3.237	2.793	3.287	1.401	1.306	2.459	2.027
	2.427	2.987	2.26	3.175	3.444	5.174	2.777	2.925	1.608	2.91	2.752	2.757	1.959	3.105
	2.175	2.856	2.768	3.376	3.53	3.625	2.985	2.963	2.571	2.271	2.769	2.741	3.076	3.218
	3.21	2.571	2.01	1.55	2.88	4.046	2.426	3.255	2.353	3.117	2.84	2.6	2.723	2.632
	2.516	2.821	2.669	2.79	2.146	2.975	2.852	3.034	1.56	1.927	2.461	2.886	2.1	2.404
	1.609	3.157	2.263	2.308	2.946	3.64	2.473	2.853	2.688	2.572	2.455	2.417	2.475	2.738
	2.353	3.451	2.527	3.143	2.179	2.499	1.301	2.135	2.179	2.528	3.035	3.038	2.352	2.415
											2.493	2.171
