# Supplementary material for: Identification and In Vivo Characterisation of Cardioactive Peptides in Drosophila melanogaster
Source: Int J Mol Sci. 2018 Dec 20;20(1):2. doi: 10.3390/ijms20010002 (PMC6337577; doi:10.3390/ijms20010002)
Supplement: Supplementary file 1 [file ijms-20-00002-s001.zip › Table S2.xlsx]

## Sheet: Tabelle1
da-Gal4 × VDRC-ID 60101				da-Gal4 × RRID:BDSC_36303				da-Gal4 x w1118				da-Gal4 x AstARNAi (RRID:BDSC_25866)				da-Gal4 x AstARNAi (VDRC-ID 103215)				da-Gal4 x CrzRNAi (RRID:BDSC_25999)				da-Gal4 x CrzRNAi (VDRC-ID 106876)				da-Gal4 x Dh31 RNAi (VDRC-ID 37763)				w1118 x Dh31 RNAi (VDRC-ID 37763)				da-Gal4 x Dh31 RNAi (VDRC-ID 50295)				w1118 x Dh31 RNAi (VDRC-ID 50295)				da-Gal4 x Proc RNAi (RRID:BDSC_29570)				da-Gal4 x Proc RNAi (VDRC-ID 102448)
heart rate (Hz)	arrhythmicity index (Hz)			heart rate (Hz)	arrhythmicity index (Hz)			heart rate (Hz)	arrhythmicity index (Hz)			heart rate (Hz)	arrhythmicity index (Hz)			heart rate (Hz)	arrhythmicity index (Hz)			heart rate (Hz)	arrhythmicity index (Hz)			heart rate (Hz)	arrhythmicity index (Hz)			heart rate (Hz)	arrhythmicity index (Hz)			heart rate (Hz)	arrhythmicity index (Hz)			heart rate (Hz)	arrhythmicity index (Hz)			heart rate (Hz)	arrhythmicity index (Hz)			heart rate (Hz)	arrhythmicity index (Hz)			heart rate (Hz)	arrhythmicity index (Hz)
1.24933	0.0397885			3.37263	0.0427041			2.38432	0.0675494			2.05597	0.0546648			2.40526	0.0317967			2.54203	0.0447591			3.1313	0.0458645			2.44486	0.0489986			2.45263	0.164188			2.47995	0.0202324			3.1392	0.096661			2.80035	0.0509454			3.00946	0.022708
2.41776	0.0252453			2.30579	0.0470689			3.0045	0.0263867			2.10301	0.0997559			1.97061	0.0552271			3.5357	0.0353803			3.24509	0.0209358			1.83968	0.0468541			3.21971	0.0730645			2.51251	0.0173265			2.66775	0.032952			3.87815	0.0227941			2.38164	0.0604677
1.80873	0.0477123			1.98741	0.0697064			3.13771	0.0287064			2.0917	0.110313			1.65869	0.115343			3.38753	0.139607			2.4174	0.0131939			1.93034	0.0634975			3.77545	0.0309282			2.4052	0.0209644			2.71141	0.10437			3.50517	0.0574989			2.6785	0.0235085
1.69659	0.0494352			2.42264	0.0969201			3.37691	0.0256472			3.89234	0.0565546			3.11	0.0219255			4.22978	0.0283002			1.71692	0.0434922			2.80172	0.0936514			3.93143	0.0277607			2.20121	0.0191363			3.33367	0.0510135			3.08754	0.0838382			2.31323	0.056175
2.76159	0.077046			2.98908	0.0422586			3.12019	0.0473071			3.49658	0.0501947			3.58978	0.0160546			2.96929	0.0388109			2.69925	0.0402582			2.08386	0.016058			4.60738	0.0311488			2.26973	0.0139675			3.31501	0.0468451			2.18875	0.0907539			2.60106	0.0201753
2.97961	0.0290193			1.20916	0.413186			3.66027	0.0835486			3.28084	0.0332486			2.72076	0.0338177			3.58656	0.0511001			3.49512	0.0279274			2.83772	0.0305328			4.59007	0.0770097			1.76593	0.117462			3.21454	0.109121			3.43314	0.0829132			2.76385	0.0610671
1.70148	0.145588			2.26727	0.0745455			3.23996	0.0593894			3.04671	0.0434493			2.34352	0.0642795			2.85131	0.0564765			2.88215	0.0202747			2.94724	0.113884			4.11344	0.0889474			3.8215	0.0598542			2.59522	0.0595769			3.5933	0.0231292			3.51676	0.0575121
1.54949	0.100026			3.3027	0.0131975			3.7114	0.0299474			2.76287	0.0693477			2.10209	0.121928			2.92443	0.140018			3.1431	0.0225407			2.68806	0.0432344			1.95218	0.0385652			3.96382	0.0228847			2.30064	0.069731			2.19035	0.109041			3.03833	0.0885073
2.54729	0.0495082			2.70892	0.0857489			3.70411	0.0253448			2.32563	0.102704			3.55943	0.187645			3.38301	0.0986618			2.84169	0.0260421			2.22332	0.18129			2.24496	0.217234			2.43694	0.0411781			1.96202	0.0641487			2.9656	0.0609623			2.07498	0.0578517
2.48204	0.0653236			2.37652	0.023037			3.80732	0.0240608			3.6427	0.0479764			3.69151	0.0942727			2.89061	0.102177			2.90542	0.0471894			3.02877	0.0574338			1.72455	0.0554848			2.24564	0.028551			3.32522	0.374564			2.92846	0.0453616			2.91886	0.0973684
3.10497	0.206884			1.95248	0.105565			3.23234	0.0250896			3.60712	0.0467808			4.09029	0.0972582			2.78396	0.0467515			2.43848	0.0361354			2.32326	0.096221							2.19631	0.0200681			2.45344	0.155857			3.12116	0.0292841			3.41793	0.0265562
1.49369	0.124366			1.76507	0.17838							3.10368	0.0246774			3.20212	0.148585			3.04213	0.128122			1.92928	0.0724489			2.15243	0.0240893							2.1834	0.0261955			3.62354	0.0452188			3.06948	0.0265832			3.46617	0.0918647
1.89689	0.0570104											3.03246	0.054746																							2.46494	0.0261531											2.92285	0.169543
3.03279	0.0549109																																			3.72072	0.0286039
2.50819	0.144934																																			3.5913	0.0176136
																																				3.14116	0.0700015
																																				3.00497	0.0345855
																																				3.56083	0.0175314
